# Supplementary material for: Material-Induced Platelet Adhesion/Activation and Hemolysis of Membrane Lung Components from Extracorporeal Membrane Oxygenation
Source: Biomedicines. 2025 Sep 23;13(10):2323. doi: 10.3390/biomedicines13102323 (PMC12561393; doi:10.3390/biomedicines13102323)
Supplement: Supplementary file 1 [file biomedicines-13-02323-s001.zip]

Archive with 1 entries (1 files):
- biomedicines-3712055-supplementary.pdf
